# Supplementary material for: Adlay Seed (Coix lacryma-jobi L. var. Ma-yuen Stapf.) Ethanolic Extract Fractions and Subfractions Induce Cell Cycle Arrest and Apoptosis in Human Breast and Cervical Cancer Cell Lines
Source: Molecules. 2022 Jun 21;27(13):3984. doi: 10.3390/molecules27133984 (PMC9268182; doi:10.3390/molecules27133984)
Supplement: Supplementary file 1 [file molecules-27-03984-s001.zip]

Archive with 1 entries (1 files):
- molecules-1775558-Suppelmentary.pdf
